# Supplementary material for: Synaptic Components, Function and Modulation Characterized by GCaMP6f Ca2+ Imaging in Mouse Cholinergic Myenteric Ganglion Neurons
Source: Front Physiol. 2021 Aug 2;12:652714. doi: 10.3389/fphys.2021.652714 (PMC8365335; doi:10.3389/fphys.2021.652714)
Supplement: Supplementary file 1 [file Data_Sheet_1.zip]

Archive with 18 entries (15 files):
- Presentation 2/
- Presentation 2/.DS_Store
- __MACOSX/
- __MACOSX/Presentation 2/
- __MACOSX/Presentation 2/._.DS_Store
- Presentation 2/Figure S2 Caption.DOCX
- __MACOSX/Presentation 2/._Figure S2 Caption.DOCX
- Presentation 2/Figure S2.TIFF
- __MACOSX/Presentation 2/._Figure S2.TIFF
- Presentation 2/Figure S3 Caption.DOCX
- __MACOSX/Presentation 2/._Figure S3 Caption.DOCX
- Presentation 2/Figure S3.TIFF
- __MACOSX/Presentation 2/._Figure S3.TIFF
- Presentation 2/Video 1.DOCX
- __MACOSX/Presentation 2/._Video 1.DOCX
- Presentation 2/Video 1.MP4
- __MACOSX/Presentation 2/._Video 1.MP4
- __MACOSX/._Presentation 2
